# Supplementary material for: Not Just a Matter of Space: Integrating Ecological Niche Modeling With Genotype‐Environment Associations Suggests High Maladaptation Risks Under Climate Change for a Microendemic Malagasy Frog
Source: Ecol Evol. 2026 May 24;16(5):e73664. doi: 10.1002/ece3.73664 (PMC13239544; doi:10.1002/ece3.73664)
Supplement: Supplementary file 2 — Table S1: Occurrence records and genetic samples analyzed in this study, with associated geographic coordinates and population assignments. See Figure 1 for geographic distribution of occurrence records, samples, and populations across the study area. ACP, Angelica Crottini's extraction codes. Table S2: Root Mean Squared Error (RMSE) and R squared of the bioclimatic variables downscaling models' validation datasets. Table S3: Climate variables used to calibrate ENMs along with data source. Table S4: Optimization of de novo assembly parameters using the R80 approach, as described by Rivera‐Colón and Catchen (2022). Parameters ‐M and ‐n were set equal to each other and iteratively tested in the “denovo_map.pl” pipeline, ranging from values 1 to 12, using a subset of 12 samples. The optimal values (highlighted in bold) were selected based on the smallest positive change in the number of polymorphic loci present in at least 80% of samples (R80) between successive iterations. Table S5: Summed values of the A1 and A2 validity indices (S) and their relative change compared to the previous k value between CLARA and hierarchical clustering algorithms. [file ECE3-16-e73664-s002.xlsx]

## Sheet: Cover
Supporting Information for:
Not just a matter of space: Integrating ecological niche modeling with genotype-environment associations suggests high maladaptation risks under climate change for a microendemic Malagasy frog
Francesco Belluardo, Mirko Di Febbraro, Javier Lobón-Rovira, Ivo Oliveira Alves, Malalatiana Rasoazanany, Franco Andreone, Gonçalo M. Rosa, Simone Giovacchini, Enrico Mirone, Pushpinder Singh Jamwal, Sandra Afonso, Michele Innangi, Gabriella Sferra, Emiliano Trucchi, Alessandro Mondanaro, Francesco Carotenuto, Anna Loy, Angelica Crottini

## Sheet: Table_S1
Table S1. Occurrence records and genetic samples analyzed in this study, with associated geographic coordinates and population assignments. See Fig. 1 for geographic distribution of occurrence records, samples, and populations across the study area. ACP – Angelica Crottini's extraction codes.
Occurrence records
Site	Locality	Latitude (WGS 1984)	Longitude (WGS 1984)	Altitude (m a.s.l.)	Source
Cuvette Boby	Cuvette Boby	-22.1947	46.8897	2474	Brown et al., 2014
Imaitso Forest	Imaitso	-22.1403	46.9469	1509	Brown et al., 2014
Andohariana plateau (camp)	Andohariana Plateau	-22.1803	46.9003	2119	Brown et al., 2014
Belambo	Andringitra Eastern Slopes	-22.1343	46.8913	1585	This study
Asaramanitra_02	Andringitra Eastern Slopes	-22.1369	46.8895	1606	This study
Asaramanitra_04	Andringitra Eastern Slopes	-22.1332	46.8902	1577	This study
Andramena_02	Andringitra Western Slopes	-22.1315	46.8456	1640	This study
Siranandambo_02	Andringitra Western Slopes	-22.1303	46.8478	1590	This study
Siranandambo_04	Andringitra Western Slopes	-22.1309	46.8479	1591	This study
Velotsoa_01	Fivahona Velotsoa	-22.0695	46.8752	1276	This study
Velotsoa_04	Fivahona Velotsoa	-22.0697	46.8774	1289	This study
Analabe_01	Namoly	-22.1058	46.946	1648	This study
Tsaranoro	Tsaranoro	-22.0847	46.7752	933	This study
Genetic samples
Site	Sample	Population - locality	Latitude (WGS 1984)	Longitude (WGS 1984)	Altitude (m a.s.l.)	Source
Riandahy_01	ACP6825	Andringitra Eastern Slopes	-22.1459	46.8915	1729	This study
Riandahy_01	ACP6827	Andringitra Eastern Slopes	-22.1459	46.8915	1729	This study
Riandahy_02	ACP6828	Andringitra Eastern Slopes	-22.1435	46.8881	1718	This study
Asaramanitra_01	ACP6871	Andringitra Eastern Slopes	-22.1365	46.889	1596	This study
Asaramanitra_03	ACP6872	Andringitra Eastern Slopes	-22.1345	46.8883	1593	This study
Iantaranomby	ACP5288	Andringitra Western Slopes	-22.129	46.8466	1585	This study
Iantaranomby	ACP5289	Andringitra Western Slopes	-22.129	46.8466	1585	This study
Andramena_01	ACP6817	Andringitra Western Slopes	-22.1273	46.8534	1745	This study
Andramena_01	ACP6818	Andringitra Western Slopes	-22.1273	46.8534	1745	This study
Andramena_01	ACP6819	Andringitra Western Slopes	-22.1273	46.8534	1745	This study
Andramena_01	ACP6821	Andringitra Western Slopes	-22.1273	46.8534	1745	This study
Andramena_01	ACP6822	Andringitra Western Slopes	-22.1273	46.8534	1745	This study
Siranandambo_03	ACP6873	Andringitra Western Slopes	-22.1303	46.8478	1587	This study
Siranandambo_01	ACP6874	Andringitra Western Slopes	-22.1314	46.8486	1589	This study
Siranandambo_03	ACP6875	Andringitra Western Slopes	-22.1303	46.8478	1587	This study
Siranandambo_03	ACP6876	Andringitra Western Slopes	-22.1303	46.8478	1587	This study
Siranandambo_03	ACP6877	Andringitra Western Slopes	-22.1303	46.8476	1587	This study
Iantaranomby	ACP6878	Andringitra Western Slopes	-22.129	46.8466	1585	This study
Iantaranomby	ACP6879	Andringitra Western Slopes	-22.129	46.8466	1585	This study
Iantaranomby	ACP6880	Andringitra Western Slopes	-22.129	46.8466	1585	This study
Ambavanala	ACP6830	Fivahona Ambavanala	-22.045	46.9013	1484	This study
Ambavanala	ACP6831	Fivahona Ambavanala	-22.045	46.9013	1484	This study
Ambavanala	ACP6832	Fivahona Ambavanala	-22.045	46.9013	1484	This study
Ambavanala	ACP6834	Fivahona Ambavanala	-22.045	46.9013	1484	This study
Ambavanala	ACP6835	Fivahona Ambavanala	-22.045	46.9013	1484	This study
Velotsoa_03	ACP5273	Fivahona Velotsoa	-22.0698	46.8763	1269	This study
Velotsoa_02	ACP5302	Fivahona Velotsoa	-22.07	46.8759	1271	This study
Velotsoa_03	ACP5307	Fivahona Velotsoa	-22.0698	46.8763	1269	This study
Velotsoa_03	ACP5309	Fivahona Velotsoa	-22.0698	46.8763	1269	This study
Velotsoa_03	ACP5310	Fivahona Velotsoa	-22.0698	46.8763	1269	This study
Imaitso_02	ACP5361	Imaitso	-22.1468	46.9476	1516	This study
Imaitso_03	ACP6865	Imaitso	-22.1515	46.9507	1658	This study
Imaitso_03	ACP6866	Imaitso	-22.1515	46.9507	1658	This study
Imaitso_01	ACP6868	Imaitso	-22.1465	46.9477	1538	This study
Imaitso_01	ACP6870	Imaitso	-22.1465	46.9477	1538	This study
Analabe_02	ACP5317	Namoly	-22.1052	46.9447	1625	This study
Analabe_02	ACP5318	Namoly	-22.1052	46.9447	1625	This study
Analabe_02	ACP5323	Namoly	-22.1052	46.9447	1625	This study
Analabe_02	ACP5324	Namoly	-22.1052	46.9447	1625	This study
Analabe_02	ACP5326	Namoly	-22.1052	46.9447	1625	This study
References
Brown, J. L., Cameron, A., Yoder, A. D., & Vences, M. (2014). A necessarily complex model to explain the biogeography of the amphibians and reptiles of Madagascar. Nature Communications, 5(1), 5046. https://doi.org/10.1038/ncomms6046

## Sheet: Table_S2
Table S2. Root Mean Squared Error (RMSE) and R squared of the bioclimatic variables downscaling models' validation datasets .
Present
Variable	RMSE	Rsquared
BIO 1	Validation RMSE	Validation Rsquared
BIO 2	0.214421	0.983998
BIO 3	0.00572247	0.986509
BIO 4	2.74468	0.929741
BIO 5	0.244387	0.987394
BIO 6	0.11031	0.997919
BIO 7	0.225721	0.983021
BIO 8	0.12728	0.996296
BIO 9	0.210296	0.993363
BIO 10	0.127379	0.996373
BIO 11	0.176178	0.993831
BIO 12	96.3222	0.976888
BIO 13	16.188	0.948638
BIO 14	3.92283	0.984541
BIO 15	2.88082	0.978516
BIO 16	43.052	0.964143
BIO 17	14.772	0.983525
BIO 18	43.0504	0.959898
BIO 19	15.2181	0.986482
Future scenarios
2011-2040
Model	ssp	Variable	Validation RMSE	Validation Rsquared
gfdl-esm4	ssp126	BIO 2	0.214362	0.984307
gfdl-esm4	ssp126	BIO 4	2.73832	0.930355
gfdl-esm4	ssp126	BIO 5	0.240516	0.987642
gfdl-esm4	ssp126	BIO 6	0.114054	0.997723
gfdl-esm4	ssp126	BIO 7	0.22631	0.98053
gfdl-esm4	ssp126	BIO 9	0.216266	0.993214
gfdl-esm4	ssp126	BIO 13	16.5734	0.954783
gfdl-esm4	ssp126	BIO 14	3.75009	0.98449
gfdl-esm4	ssp126	BIO 15	2.57145	0.97982
gfdl-esm4	ssp585	BIO 2	0.209735	0.984536
gfdl-esm4	ssp585	BIO 4	2.75865	0.928084
gfdl-esm4	ssp585	BIO 5	0.22827	0.988596
gfdl-esm4	ssp585	BIO 6	0.111945	0.997841
gfdl-esm4	ssp585	BIO 7	0.211841	0.980062
gfdl-esm4	ssp585	BIO 9	0.232398	0.991557
gfdl-esm4	ssp585	BIO 13	15.1982	0.933668
gfdl-esm4	ssp585	BIO 14	4.08337	0.983831
gfdl-esm4	ssp585	BIO 15	3.1332	0.978331
ipsl-cm6a-lr	ssp126	BIO 2	0.215639	0.984287
ipsl-cm6a-lr	ssp126	BIO 4	2.70327	0.928117
ipsl-cm6a-lr	ssp126	BIO 5	0.258102	0.986466
ipsl-cm6a-lr	ssp126	BIO 6	0.116505	0.997665
ipsl-cm6a-lr	ssp126	BIO 7	0.237136	0.984248
ipsl-cm6a-lr	ssp126	BIO 9	0.251875	0.990258
ipsl-cm6a-lr	ssp126	BIO 13	18.1228	0.937339
ipsl-cm6a-lr	ssp126	BIO 14	3.96453	0.985983
ipsl-cm6a-lr	ssp126	BIO 15	2.90363	0.97942
ipsl-cm6a-lr	ssp585	BIO 2	0.218002	0.984147
ipsl-cm6a-lr	ssp585	BIO 4	2.69283	0.928109
ipsl-cm6a-lr	ssp585	BIO 5	0.258462	0.986285
ipsl-cm6a-lr	ssp585	BIO 6	0.109932	0.997976
ipsl-cm6a-lr	ssp585	BIO 7	0.235531	0.983154
ipsl-cm6a-lr	ssp585	BIO 9	0.262305	0.989803
ipsl-cm6a-lr	ssp585	BIO 13	18.2025	0.930907
ipsl-cm6a-lr	ssp585	BIO 14	3.91905	0.98598
ipsl-cm6a-lr	ssp585	BIO 15	3.19876	0.977298
mpi-esm1-2-hr	ssp126	BIO 2	0.211469	0.984287
mpi-esm1-2-hr	ssp126	BIO 4	3.03523	0.928696
mpi-esm1-2-hr	ssp126	BIO 5	0.219312	0.989141
mpi-esm1-2-hr	ssp126	BIO 6	0.107029	0.998061
mpi-esm1-2-hr	ssp126	BIO 7	0.203228	0.983566
mpi-esm1-2-hr	ssp126	BIO 9	0.222453	0.992621
mpi-esm1-2-hr	ssp126	BIO 13	16.299	0.952278
mpi-esm1-2-hr	ssp126	BIO 14	3.90106	0.985264
mpi-esm1-2-hr	ssp126	BIO 15	2.88344	0.976889
mpi-esm1-2-hr	ssp585	BIO 2	0.212525	0.984109
mpi-esm1-2-hr	ssp585	BIO 4	2.88895	0.926093
mpi-esm1-2-hr	ssp585	BIO 5	0.247973	0.987106
mpi-esm1-2-hr	ssp585	BIO 6	0.112281	0.997855
mpi-esm1-2-hr	ssp585	BIO 7	0.22051	0.98309
mpi-esm1-2-hr	ssp585	BIO 9	0.228603	0.99215
mpi-esm1-2-hr	ssp585	BIO 13	17.3522	0.953614
mpi-esm1-2-hr	ssp585	BIO 14	3.7403	0.984862
mpi-esm1-2-hr	ssp585	BIO 15	2.75964	0.978086
mri-esm2-0	ssp126	BIO 2	0.213882	0.98449
mri-esm2-0	ssp126	BIO 4	2.5055	0.927357
mri-esm2-0	ssp126	BIO 5	0.27264	0.985444
mri-esm2-0	ssp126	BIO 6	0.11047	0.997924
mri-esm2-0	ssp126	BIO 7	0.25188	0.980905
mri-esm2-0	ssp126	BIO 9	0.236099	0.991725
mri-esm2-0	ssp126	BIO 13	18.6135	0.968207
mri-esm2-0	ssp126	BIO 14	3.53198	0.984864
mri-esm2-0	ssp126	BIO 15	2.715	0.975048
mri-esm2-0	ssp585	BIO 2	0.213396	0.984682
mri-esm2-0	ssp585	BIO 4	2.52855	0.931702
mri-esm2-0	ssp585	BIO 5	0.26503	0.985907
mri-esm2-0	ssp585	BIO 6	0.109785	0.997965
mri-esm2-0	ssp585	BIO 7	0.23703	0.983282
mri-esm2-0	ssp585	BIO 9	0.235155	0.992054
mri-esm2-0	ssp585	BIO 13	16.3629	0.952696
mri-esm2-0	ssp585	BIO 14	3.6902	0.984936
mri-esm2-0	ssp585	BIO 15	2.90208	0.973902
ukesm1-0-ll	ssp126	BIO 2	0.214892	0.984588
ukesm1-0-ll	ssp126	BIO 4	3.00328	0.930232
ukesm1-0-ll	ssp126	BIO 5	0.215957	0.989773
ukesm1-0-ll	ssp126	BIO 6	0.108649	0.998034
ukesm1-0-ll	ssp126	BIO 7	0.207802	0.982015
ukesm1-0-ll	ssp126	BIO 9	0.231718	0.989004
ukesm1-0-ll	ssp126	BIO 13	16.6152	0.954145
ukesm1-0-ll	ssp126	BIO 14	3.49608	0.984215
ukesm1-0-ll	ssp126	BIO 15	2.77687	0.979431
ukesm1-0-ll	ssp585	BIO 2	0.214712	0.98476
ukesm1-0-ll	ssp585	BIO 4	2.81378	0.934991
ukesm1-0-ll	ssp585	BIO 5	0.224894	0.989055
ukesm1-0-ll	ssp585	BIO 6	0.111123	0.997954
ukesm1-0-ll	ssp585	BIO 7	0.209001	0.983323
ukesm1-0-ll	ssp585	BIO 9	0.217969	0.992604
ukesm1-0-ll	ssp585	BIO 13	17.6956	0.961181
ukesm1-0-ll	ssp585	BIO 14	3.87669	0.983966
ukesm1-0-ll	ssp585	BIO 15	2.91686	0.978465
2041-2070
Model	ssp	Variable	Validation RMSE	Validation Rsquared
gfdl-esm4	ssp126	BIO 2	0.216659	0.984371
gfdl-esm4	ssp126	BIO 4	2.75923	0.925669
gfdl-esm4	ssp126	BIO 5	0.245691	0.987367
gfdl-esm4	ssp126	BIO 6	0.111027	0.997851
gfdl-esm4	ssp126	BIO 7	0.233841	0.979948
gfdl-esm4	ssp126	BIO 9	0.212995	0.99302
gfdl-esm4	ssp126	BIO 13	15.7041	0.961918
gfdl-esm4	ssp126	BIO 14	3.91727	0.983976
gfdl-esm4	ssp126	BIO 15	2.62805	0.977149
gfdl-esm4	ssp585	BIO 2	0.213433	0.984212
gfdl-esm4	ssp585	BIO 4	2.87256	0.926353
gfdl-esm4	ssp585	BIO 5	0.253867	0.986556
gfdl-esm4	ssp585	BIO 6	0.117501	0.997554
gfdl-esm4	ssp585	BIO 7	0.236095	0.981478
gfdl-esm4	ssp585	BIO 9	0.213361	0.993035
gfdl-esm4	ssp585	BIO 13	15.7149	0.958828
gfdl-esm4	ssp585	BIO 14	3.35793	0.982563
gfdl-esm4	ssp585	BIO 15	2.56923	0.979557
ipsl-cm6a-lr	ssp126	BIO 2	0.218377	0.983655
ipsl-cm6a-lr	ssp126	BIO 4	2.85398	0.927434
ipsl-cm6a-lr	ssp126	BIO 5	0.269497	0.985143
ipsl-cm6a-lr	ssp126	BIO 6	0.112473	0.997825
ipsl-cm6a-lr	ssp126	BIO 7	0.243599	0.983829
ipsl-cm6a-lr	ssp126	BIO 9	0.287141	0.986692
ipsl-cm6a-lr	ssp126	BIO 13	17.513	0.945891
ipsl-cm6a-lr	ssp126	BIO 14	3.68499	0.984397
ipsl-cm6a-lr	ssp126	BIO 15	2.99245	0.976738
ipsl-cm6a-lr	ssp585	BIO 2	0.222789	0.9835
ipsl-cm6a-lr	ssp585	BIO 4	2.90353	0.925533
ipsl-cm6a-lr	ssp585	BIO 5	0.285353	0.98395
ipsl-cm6a-lr	ssp585	BIO 6	0.121185	0.997428
ipsl-cm6a-lr	ssp585	BIO 7	0.255759	0.984397
ipsl-cm6a-lr	ssp585	BIO 9	0.321705	0.983698
ipsl-cm6a-lr	ssp585	BIO 13	16.6446	0.960604
ipsl-cm6a-lr	ssp585	BIO 14	3.78561	0.984544
ipsl-cm6a-lr	ssp585	BIO 15	2.95546	0.975345
mpi-esm1-2-hr	ssp126	BIO 2	0.209916	0.984112
mpi-esm1-2-hr	ssp126	BIO 4	3.09829	0.925656
mpi-esm1-2-hr	ssp126	BIO 5	0.240847	0.9877
mpi-esm1-2-hr	ssp126	BIO 6	0.113537	0.997768
mpi-esm1-2-hr	ssp126	BIO 7	0.219371	0.98093
mpi-esm1-2-hr	ssp126	BIO 9	0.238228	0.991656
mpi-esm1-2-hr	ssp126	BIO 13	15.8571	0.94791
mpi-esm1-2-hr	ssp126	BIO 14	3.64279	0.984739
mpi-esm1-2-hr	ssp126	BIO 15	2.89829	0.97786
mpi-esm1-2-hr	ssp585	BIO 2	0.205315	0.98432
mpi-esm1-2-hr	ssp585	BIO 4	2.91268	0.928458
mpi-esm1-2-hr	ssp585	BIO 5	0.242828	0.987157
mpi-esm1-2-hr	ssp585	BIO 6	0.111978	0.997795
mpi-esm1-2-hr	ssp585	BIO 7	0.211475	0.983352
mpi-esm1-2-hr	ssp585	BIO 9	0.231965	0.991463
mpi-esm1-2-hr	ssp585	BIO 13	16.4091	0.949769
mpi-esm1-2-hr	ssp585	BIO 14	3.52071	0.984433
mpi-esm1-2-hr	ssp585	BIO 15	2.84082	0.977878
mri-esm2-0	ssp126	BIO 2	0.2134	0.984571
mri-esm2-0	ssp126	BIO 4	2.66321	0.931349
mri-esm2-0	ssp126	BIO 5	0.254456	0.986637
mri-esm2-0	ssp126	BIO 6	0.113768	0.997796
mri-esm2-0	ssp126	BIO 7	0.229479	0.983518
mri-esm2-0	ssp126	BIO 9	0.241678	0.991178
mri-esm2-0	ssp126	BIO 13	17.3592	0.958846
mri-esm2-0	ssp126	BIO 14	3.43525	0.985026
mri-esm2-0	ssp126	BIO 15	2.85329	0.973051
mri-esm2-0	ssp585	BIO 2	0.215851	0.984674
mri-esm2-0	ssp585	BIO 4	2.58843	0.931451
mri-esm2-0	ssp585	BIO 5	0.277476	0.984828
mri-esm2-0	ssp585	BIO 6	0.112191	0.997839
mri-esm2-0	ssp585	BIO 7	0.247723	0.981741
mri-esm2-0	ssp585	BIO 9	0.236179	0.991695
mri-esm2-0	ssp585	BIO 13	18.3937	0.965095
mri-esm2-0	ssp585	BIO 14	3.63296	0.985969
mri-esm2-0	ssp585	BIO 15	2.72329	0.974613
ukesm1-0-ll	ssp126	BIO 2	0.219545	0.984173
ukesm1-0-ll	ssp126	BIO 4	2.8511	0.928394
ukesm1-0-ll	ssp126	BIO 5	0.26099	0.986076
ukesm1-0-ll	ssp126	BIO 6	0.104798	0.998185
ukesm1-0-ll	ssp126	BIO 7	0.242194	0.982329
ukesm1-0-ll	ssp126	BIO 9	0.231024	0.991534
ukesm1-0-ll	ssp126	BIO 13	16.8456	0.943894
ukesm1-0-ll	ssp126	BIO 14	3.51137	0.982938
ukesm1-0-ll	ssp126	BIO 15	2.88476	0.97915
ukesm1-0-ll	ssp585	BIO 2	0.221175	0.984214
ukesm1-0-ll	ssp585	BIO 4	2.99266	0.927895
ukesm1-0-ll	ssp585	BIO 5	0.281629	0.984673
ukesm1-0-ll	ssp585	BIO 6	0.106711	0.998103
ukesm1-0-ll	ssp585	BIO 7	0.269843	0.98037
ukesm1-0-ll	ssp585	BIO 9	0.244486	0.990459
ukesm1-0-ll	ssp585	BIO 13	18.7498	0.946512
ukesm1-0-ll	ssp585	BIO 14	3.1597	0.983975
ukesm1-0-ll	ssp585	BIO 15	2.96598	0.979496
2071-2100
Model	ssp	Variable	Validation RMSE	Validation Rsquared
gfdl-esm4	ssp126	BIO 2	0.216885	0.98478
gfdl-esm4	ssp126	BIO 4	2.56423	0.9374
gfdl-esm4	ssp126	BIO 5	0.267099	0.985923
gfdl-esm4	ssp126	BIO 6	0.112735	0.997852
gfdl-esm4	ssp126	BIO 7	0.242258	0.983408
gfdl-esm4	ssp126	BIO 9	0.207598	0.993543
gfdl-esm4	ssp126	BIO 13	16.1215	0.945311
gfdl-esm4	ssp126	BIO 14	3.49738	0.981758
gfdl-esm4	ssp126	BIO 15	2.76553	0.979639
gfdl-esm4	ssp585	BIO 2	0.220372	0.984932
gfdl-esm4	ssp585	BIO 4	2.87339	0.931898
gfdl-esm4	ssp585	BIO 5	0.274478	0.985597
gfdl-esm4	ssp585	BIO 6	0.115714	0.997664
gfdl-esm4	ssp585	BIO 7	0.250329	0.984521
gfdl-esm4	ssp585	BIO 9	0.230325	0.99184
gfdl-esm4	ssp585	BIO 13	16.819	0.918307
gfdl-esm4	ssp585	BIO 14	3.58689	0.984637
gfdl-esm4	ssp585	BIO 15	2.75899	0.97963
ipsl-cm6a-lr	ssp126	BIO 2	0.217981	0.983992
ipsl-cm6a-lr	ssp126	BIO 4	2.78931	0.924677
ipsl-cm6a-lr	ssp126	BIO 5	0.292444	0.984225
ipsl-cm6a-lr	ssp126	BIO 6	0.111778	0.997857
ipsl-cm6a-lr	ssp126	BIO 7	0.270549	0.98329
ipsl-cm6a-lr	ssp126	BIO 9	0.279443	0.987898
ipsl-cm6a-lr	ssp126	BIO 13	17.1415	0.948466
ipsl-cm6a-lr	ssp126	BIO 14	3.79472	0.984938
ipsl-cm6a-lr	ssp126	BIO 15	2.83619	0.978205
ipsl-cm6a-lr	ssp585	BIO 2	0.229252	0.981785
ipsl-cm6a-lr	ssp585	BIO 4	3.20535	0.921538
ipsl-cm6a-lr	ssp585	BIO 5	0.298508	0.982267
ipsl-cm6a-lr	ssp585	BIO 6	0.124212	0.997267
ipsl-cm6a-lr	ssp585	BIO 7	0.273464	0.981088
ipsl-cm6a-lr	ssp585	BIO 9	0.285286	0.986297
ipsl-cm6a-lr	ssp585	BIO 13	18.3825	0.942623
ipsl-cm6a-lr	ssp585	BIO 14	3.23613	0.985118
ipsl-cm6a-lr	ssp585	BIO 15	2.91228	0.976031
mpi-esm1-2-hr	ssp126	BIO 2	0.209308	0.98402
mpi-esm1-2-hr	ssp126	BIO 4	2.97825	0.923538
mpi-esm1-2-hr	ssp126	BIO 5	0.238892	0.988112
mpi-esm1-2-hr	ssp126	BIO 6	0.112059	0.997771
mpi-esm1-2-hr	ssp126	BIO 7	0.222337	0.978676
mpi-esm1-2-hr	ssp126	BIO 9	0.233611	0.991859
mpi-esm1-2-hr	ssp126	BIO 13	16.1227	0.956788
mpi-esm1-2-hr	ssp126	BIO 14	3.82315	0.9844
mpi-esm1-2-hr	ssp126	BIO 15	2.81511	0.977636
mpi-esm1-2-hr	ssp585	BIO 2	0.21148	0.984599
mpi-esm1-2-hr	ssp585	BIO 4	3.0296	0.932136
mpi-esm1-2-hr	ssp585	BIO 5	0.260657	0.985723
mpi-esm1-2-hr	ssp585	BIO 6	0.112281	0.997855
mpi-esm1-2-hr	ssp585	BIO 7	0.2305	0.983734
mpi-esm1-2-hr	ssp585	BIO 9	0.236537	0.990942
mpi-esm1-2-hr	ssp585	BIO 13	18.0382	0.936553
mpi-esm1-2-hr	ssp585	BIO 14	3.65676	0.984785
mpi-esm1-2-hr	ssp585	BIO 15	2.7005	0.979801
mri-esm2-0	ssp126	BIO 2	0.212907	0.984248
mri-esm2-0	ssp126	BIO 4	2.58962	0.933439
mri-esm2-0	ssp126	BIO 5	0.257033	0.986433
mri-esm2-0	ssp126	BIO 6	0.110199	0.997934
mri-esm2-0	ssp126	BIO 7	0.23424	0.981789
mri-esm2-0	ssp126	BIO 9	0.236662	0.992065
mri-esm2-0	ssp126	BIO 13	17.4153	0.967337
mri-esm2-0	ssp126	BIO 14	3.6269	0.986035
mri-esm2-0	ssp126	BIO 15	2.78832	0.976692
mri-esm2-0	ssp585	BIO 2	0.212658	0.984258
mri-esm2-0	ssp585	BIO 4	2.66188	0.932124
mri-esm2-0	ssp585	BIO 5	0.283676	0.985137
mri-esm2-0	ssp585	BIO 6	0.114752	0.997698
mri-esm2-0	ssp585	BIO 7	0.243955	0.984889
mri-esm2-0	ssp585	BIO 9	0.249195	0.989737
mri-esm2-0	ssp585	BIO 13	20.499	0.962775
mri-esm2-0	ssp585	BIO 14	3.31691	0.984875
mri-esm2-0	ssp585	BIO 15	2.57695	0.97316
ukesm1-0-ll	ssp126	BIO 2	0.22341	0.984184
ukesm1-0-ll	ssp126	BIO 4	3.0022	0.927304
ukesm1-0-ll	ssp126	BIO 5	0.210278	0.989824
ukesm1-0-ll	ssp126	BIO 6	0.105025	0.998184
ukesm1-0-ll	ssp126	BIO 7	0.198309	0.984778
ukesm1-0-ll	ssp126	BIO 9	0.235979	0.991378
ukesm1-0-ll	ssp126	BIO 13	17.2396	0.962371
ukesm1-0-ll	ssp126	BIO 14	3.68626	0.984121
ukesm1-0-ll	ssp126	BIO 15	2.75786	0.979076
ukesm1-0-ll	ssp585	BIO 2	0.232745	0.982364
ukesm1-0-ll	ssp585	BIO 4	3.37183	0.923167
ukesm1-0-ll	ssp585	BIO 5	0.262108	0.985578
ukesm1-0-ll	ssp585	BIO 6	0.108915	0.997977
ukesm1-0-ll	ssp585	BIO 7	0.244692	0.978709
ukesm1-0-ll	ssp585	BIO 9	0.248916	0.989389
ukesm1-0-ll	ssp585	BIO 13	17.7128	0.939788
ukesm1-0-ll	ssp585	BIO 14	3.06269	0.983287
ukesm1-0-ll	ssp585	BIO 15	2.76196	0.980935

## Sheet: Table_S3
Table S3. Climate variables used to calibrate ENMs along with data source.
Variable	Source
Isothermality (°C) – BIO3	CHELSA (Karger et al., 2023)
Temperature seasonality (°C/100) – BIO4	CHELSA (Karger et al., 2023)
Temperature annual range (°C) – BIO7	CHELSA (Karger et al., 2023)
Mean temperature of driest quarter (°C) – BIO9	CHELSA (Karger et al., 2023)
Precipitation of wettest month (kg m-2 month-1) – BIO13	CHELSA (Karger et al., 2023)
Precipitation of driest month (kg m-2 month-1) – BIO14	CHELSA (Karger et al., 2023)
Aspect	Derived from the digital elevation model provided by (Jarvis et al., 2008)
Flow direction	Derived from the digital elevation model provided by (Jarvis et al., 2008)
Slope	Derived from the digital elevation model provided by (Jarvis et al., 2008)
References
Jarvis, A., Reuter, H. I., Nelson, A., & Guevara, E. (2008). Hole-filled SRTM for the globe Version 4. Available from the CGIAR-CSI SRTM 90m Database. Accessed on 1 February 2025. http://srtm.csi.cgiar.org
Karger, D. N., Lange, S., Hari, C., Reyer, C. P. O., Conrad, O., Zimmermann, N. E., & Frieler, K. (2023). CHELSA-W5E5: Daily 1 km meteorological forcing data for climate impact studies. Earth System Science Data, 15(6), 2445–2464. https://doi.org/10.5194/essd-15-2445-2023

## Sheet: Table_S4
Table S4. Optimization of de novo assembly parameters using the R80 approach, as described by Rivera-Colón & Catchen (2022). Parameters -M and -n were set equal to each other and iteratively tested in the 'denovo_map.pl' pipeline, ranging from values 1 to 12, using a subset of 12 samples. The optimal values (highlighted in bold) were selected based on the smallest positive change in the number of…
M/n	Number of R80 loci	Change in R80 loci
1	32432	_
2	36371	3939
3	37338	967
4	37524	186
5	37647	123
6	37681	34
7	37663	-18
8	37561	-102
9	37463	-98
10	37386	-77
11	37271	-115
12	37201	-70
References
Rivera-Colón, A. G., & Catchen, J. (2022). Population Genomics Analysis with RAD, Reprised: Stacks 2. In Methods in Molecular Biology (Vol. 2498, pp. 99–149). Humana Press Inc. https://doi.org/10.1007/978-1-0716-2313-8_7

## Sheet: Table_S5
Table S5. Summed values of the A1 and A2 validity indices (S) and their relative change compared to the previous k value between CLARA and hierarchical clustering algorithms.
Clustering method	k	S	Relative change (%)
CLARA	2	0.04	100
	3	0.52	1100
	4	0.97	88
	5	2.36	143
	6	2.82	20
Hierarchical clustering with Ward’s criterion	2	-0.31	100
	3	0.33	207
	4	1.24	280
	5	1.86	50
	6	2.34	26
